# Supplementary material for: Thermostable Lactonases Inhibit Pseudomonas aeruginosa Biofilm: Effect In Vitro and in Drosophila melanogaster Model of Chronic Infection
Source: Int J Mol Sci. 2023 Dec 1;24(23):17028. doi: 10.3390/ijms242317028 (PMC10707464; doi:10.3390/ijms242317028)
Supplement: Supplementary file 1 [file ijms-24-17028-s001.zip]

Archive with 1 entries (1 files):
- ijms-2691743-supplementary.pdf
